# Supplementary material for: Interventions for Promoting Meconium Passage in Very Preterm Infants—A Survey of Current Practice at Tertiary Neonatal Centers in Germany
Source: Children (Basel). 2022 Jul 27;9(8):1122. doi: 10.3390/children9081122 (PMC9406488; doi:10.3390/children9081122)
Supplement: Supplementary file 1 [file children-09-01122-s001.zip]

Archive with 1 entries (1 files):
- children-1821591-supplementary.pdf
